# Supplementary material for: Network Pharmacology- and Molecular Dynamics Simulation-Based Bioprospection of Aspalathus linearis for Type-2 Diabetes Care
Source: Metabolites. 2022 Oct 24;12(11):1013. doi: 10.3390/metabo12111013 (PMC9692680; doi:10.3390/metabo12111013)
Supplement: Supplementary file 1 [file metabolites-12-01013-s001.zip]

Archive with 1 entries (1 files):
- metabolites-1976397-supplementary.pdf
